# Supplementary material for: Estimation of average treatment effect based on a multi-index propensity score
Source: BMC Med Res Methodol. 2022 Dec 28;22:337. doi: 10.1186/s12874-022-01822-3 (PMC9795597; doi:10.1186/s12874-022-01822-3)
Supplement: Supplementary file 1 — Additional file 1: Fig. S1. The distribution of the estimated average treatment effect for kernel-based MiPS estimator and artificial neural network-based MiPS estimator in 1000 simulated data sets. The range of the y-axis is restricted from -1.4 to 0.6 given that the kernel-based MiPS estimator yields highly biased estimation under some model specifications. The dashed line denotes the true average treatment effect. Table S1. Estimation results for scenario with both continuous and discrete covariates under 50% treated based on 1000 replications. Table S2. Estimation results of multi-index propensity score estimator incorporating extra incorrect models under scenario with both continuous and discrete covariates. Table S3. Sensitivity analysis of ANN.MiPS estimator with different tuning parameters selection for ANN under scenario of all continuous covariates and 50% treated. [file 12874_2022_1822_MOESM1_ESM.zip › Supplementary Materials/CodeExample.R]

library(AMORE)
library(MASS)


estIPW <- function(Yi, Ti, PS) {
  ps.min <- 10e-8
  PS <- ifelse(PS<ps.min,ps.min,PS)
  PS <- ifelse(PS>(1-ps.min),(1-ps.min),PS)
  ps.inv <- 1/PS
  ps.invc <- 1/(1-PS)
  
  mu1 <- sum(Yi*Ti*ps.inv)/sum(Ti*ps.inv)
  mu2 <- sum(Yi*(1-Ti)*ps.invc)/sum((1-Ti)*ps.invc)
  return(mu1-mu2)
}


expit <- function(v) 1/(1+exp(-v))

gen_data.org <- function(seed) {
  set.seed(seed)
  
  alpha0 <- 0
  alpha <- c(0.16,-0.05,0.12,0.1,-0.16,-0.1,0.15,rep(0,3))#
  beta0 <- -3.85
  beta <- c(0.8,-0.36,-0.73,-0.2,rep(0,3),0.71,-0.19,0.26)
  
  mean <- c(0,0)
  sigma1 <- matrix(c(1,0.2,0.2,1),nrow = 2)
  X1.5 <- mvrnorm(n,mean,sigma1)
  X1 <- X1.5[,1]; X5 <- X1.5[,2]
  mean <- c(0,0)
  sigma2 <- matrix(c(1,0.9,0.9,1),nrow = 2)
  X2.6 <- mvrnorm(n,mean,sigma2)
  X2 <- X2.6[,1]; X6 <- X2.6[,2]
  mean <- c(0,0)
  sigma3 <- matrix(c(1,0.2,0.2,1),nrow = 2)
  X3.8 <- mvrnorm(n,mean,sigma3)
  X3 <- X3.8[,1]; X8 <- X3.8[,2]
  mean <- c(0,0)
  sigma4 <- matrix(c(1,0.9,0.9,1),nrow = 2)
  X4.9 <- mvrnorm(n,mean,sigma4)
  X4 <- X4.9[,1]; X9 <- X4.9[,2]
  X7 <- rnorm(n,0,1); X10 <- rnorm(n,0,1)
  
  Xi <- cbind(X1,X2,X3,X4,X5,X6,X7,X8,X9,X10)
  pi <- expit(alpha0+Xi %*% alpha)
  Ti <- rbinom(n,1,pi)
  sum(Ti==1)/length(Ti);table(Ti)
  
  Yi1 <- -0.4 + beta0 + Xi %*% beta
  Yi0 <- beta0 + Xi %*% beta
  Yi <- Ti*Yi1 + (1-Ti)*Yi0 + rnorm(n,0,1)
  
  return(list(Yi=Yi,Ti=Ti,Xi=Xi))
}


index.calc <- function(Yi,Ti,Xi,
                       ps1.model="none",ps2.model="none",
                       ps3.model="none",ps4.model="none",
                       or1.model="none",or2.model="none",
                       or3.model="none",or4.model="none") {
  ##ps1.index
  ps1.index <- NA
  if (ps1.model != "none") {
    data.ps1 <- as.data.frame(cbind(Ti,Xi[,1:7]))
    fit.ps1 <- glm("Ti~.",data = data.ps1,family = binomial)
    ps1.index <- as.matrix(data.ps1[,-1]) %*% fit.ps1$coefficients[-1]
    ps1.index <- as.numeric(ps1.index)
  }
  ##ps2.index
  ps2.index <- NA
  if (ps2.model != "none") {
    Xi_square <- Xi^2
    data.ps2 <- as.data.frame(cbind(Ti,Xi_square[,c(1:7)]))
    fit.ps2 <- glm("Ti~.",data = data.ps2,family = binomial)
    ps2.index <- as.matrix(data.ps2[,-1]) %*% fit.ps2$coefficients[-1]
    ps2.index <- as.numeric(ps2.index)
  }
  ##ps3.index
  ps3.index <- NA
  if (ps3.model != "none") {
    data.ps3 <- as.data.frame(cbind(Ti,Xi[,c(1:3)]))
    fit.ps3 <- glm("Ti~.",data = data.ps3,family = binomial)
    ps3.index <- as.matrix(data.ps3[,-1]) %*% fit.ps3$coefficients[-1]
    ps3.index <- as.numeric(ps3.index)
  }
  ##ps4.index
  ps4.index <- NA
  if (ps4.model != "none") {
    Xi_square <- Xi^2
    data.ps4 <- as.data.frame(cbind(Ti,Xi_square[,c(1:3)]))
    fit.ps4 <- glm("Ti~.",data = data.ps4,family = binomial)
    ps4.index <- as.matrix(data.ps4[,-1]) %*% fit.ps4$coefficients[-1]
    ps4.index <- as.numeric(ps4.index)
  }
  
  ##or1.index
  or1.index <- NA
  if (or1.model != "none") {
    data.or1 <- as.data.frame(cbind(Yi,Ti,Xi[,c(1:4,8:10)]))
    colnames(data.or1)[1] <- "Yi"
    fit.or1 <- lm("Yi~.",data = data.or1)
    or1.index <- as.matrix(data.or1[,c(-1,-2)]) %*% fit.or1$coefficients[c(-1,-2)]
    or1.index <- as.numeric(or1.index)
  }
  ##or2.index
  or2.index <- NA
  if (or2.model != "none") {
    Xi_square <- Xi^2
    data.or2 <- as.data.frame(cbind(Yi,Ti,Xi_square[,c(1:4,8:10)]))
    colnames(data.or2)[1] <- "Yi"
    fit.or2 <- lm("Yi~.",data = data.or2)
    or2.index <- as.matrix(data.or2[,c(-1,-2)]) %*% fit.or2$coefficients[c(-1,-2)]
    or2.index <- as.numeric(or2.index)
  }
  ##or3.index
  or3.index <- NA
  if (or3.model != "none") {
    data.or3 <- as.data.frame(cbind(Yi,Ti,Xi[,c(1:3)]))
    colnames(data.or3)[1] <- "Yi"
    fit.or3 <- lm("Yi~.",data = data.or3)
    or3.index <- as.matrix(data.or3[,c(-1,-2)]) %*% fit.or3$coefficients[c(-1,-2)]
    or3.index <- as.numeric(or3.index)
  }
  ##or4.index
  or4.index <- NA
  if (or4.model != "none") {
    Xi_square <- Xi^2
    data.or4 <- as.data.frame(cbind(Yi,Ti,Xi_square[,c(1:3)]))
    colnames(data.or4)[1] <- "Yi"
    fit.or4 <- lm("Yi~.",data = data.or4)
    or4.index <- as.matrix(data.or4[,c(-1,-2)]) %*% fit.or4$coefficients[c(-1,-2)]
    or4.index <- as.numeric(or4.index)
  }
  
  mulindex <- cbind(Ti, ps1.index, ps2.index, ps3.index, ps4.index,
                    or1.index, or2.index, or3.index, or4.index)
  mulindex <- as.data.frame(mulindex[,!is.na(mulindex[1,])])
  return(mulindex)
}


MiPS.nnet <- function(Yi,Ti,Xi,
                      ps1.model="none",ps2.model="none", 
                      ps3.model="none",ps4.model="none",
                      or1.model="none",or2.model="none", 
                      or3.model="none",or4.model="none",
                      hidden.neurons=c(4,4), learning.rate.global=0.001, momentum.global=0.5,
                      error.criterium = "LMS", Stao = NA, hidden.layer = "tansig", 
                      output.layer = "sigmoid", method = "ADAPTgdwm"
) {
  mulindex <- index.calc(Yi,Ti,Xi,
                         ps1.model,ps2.model,ps3.model,ps4.model,
                         or1.model,or2.model,or3.model,or4.model)
  n.neurons=c(ncol(mulindex)-1, hidden.neurons, 1)
  net <- newff(n.neurons, learning.rate.global, momentum.global,
               error.criterium = error.criterium, Stao = Stao, hidden.layer = hidden.layer, 
               output.layer = output.layer, method = method)
  fit <- train(net, mulindex[,-1], as.numeric(mulindex[,1]), error.criterium=error.criterium, report=FALSE,
               show.step = 100, n.shows = 5 )
  MiPS <- sim(fit$net,mulindex[,-1])
  
  return(MiPS)
}


#### ANN.MiPS-1010 ####
seed <- 1234
n = 300
data <- gen_data.org(seed)
Yi <- data[["Yi"]];Ti <- data[["Ti"]];Xi <- data[["Xi"]]
pi.mips <- MiPS.nnet(Yi,Ti,Xi,
                     ps1.model="yes",or1.model = "yes")
ate.mips <- estIPW(Yi,Ti,PS=pi.mips)
ate.mips##-0.3601406
